# Supplementary material for: Dye Plants Derived Carbon Dots for Flexible Secure Printing
Source: Nanomaterials (Basel). 2022 Sep 13;12(18):3168. doi: 10.3390/nano12183168 (PMC9506027; doi:10.3390/nano12183168)
Supplement: Supplementary file 1 [file nanomaterials-12-03168-s001.zip]

Archive with 1 entries (1 files):
- nanomaterials-1868632-supplementary.pdf
